# Supplementary material for: CBF-1 Promotes the Establishment and Maintenance of HIV Latency by Recruiting Polycomb Repressive Complexes, PRC1 and PRC2, at HIV LTR
Source: Viruses. 2020 Sep 18;12(9):1040. doi: 10.3390/v12091040 (PMC7551090; doi:10.3390/v12091040)
Supplement: Supplementary file 1 [file viruses-12-01040-s001.zip]

Archive with 1 entries (1 files):
- Sharma et al Supplementary files.pdf
